# Supplementary material for: “Patient dignity can be ensured by providing adequate health care”: A phenomenological analysis on survival strategies of military nurses
Source: Heliyon. 2024 Feb 10;10(4):e25893. doi: 10.1016/j.heliyon.2024.e25893 (PMC10877287; doi:10.1016/j.heliyon.2024.e25893)
Supplement: Multimedia component 1 [file mmc1.xlsx]

## Sheet: Sheet1
					(1) How did you feel about caring for patients with Covid-19?
					(2) Did you feel a lack of interest, fear, anxiety, or depression when caring for patients infected with Covid-19? Why?
					(3) Could you please tell us about your experience managing Covid-19 infected patients?
					(4) How were you encouraged to survive in the Covid-19 challenging clinical environment?
					(5) What survival strategies did you receive from your hospital management, employer, colleagues, family, or community that helped you cope with managing a COVID-19 patient?
